# Supplementary material for: Dysregulation of the DRAIC/SBK1 Axis Promotes Lung Cancer Progression
Source: Diagnostics (Basel). 2024 Oct 5;14(19):2227. doi: 10.3390/diagnostics14192227 (PMC11475998; doi:10.3390/diagnostics14192227)
Supplement: Supplementary file 1 [file diagnostics-14-02227-s001.zip]

Archive with 4 entries (4 files):
- S1.pdf
- S2.pdf
- Table S1.xlsx
- Table S2.xlsx
