# Supplementary material for: Dysregulation of the DRAIC/SBK1 Axis Promotes Lung Cancer Progression
Source: Diagnostics (Basel). 2024 Oct 5;14(19):2227. doi: 10.3390/diagnostics14192227 (PMC11475998; doi:10.3390/diagnostics14192227)
Supplement: Supplementary file 1 [file diagnostics-14-02227-s001.zip › Table S1.xlsx]

## Sheet: LUAD
track_name	American Joint Committee on Cancer Tumor Stage Code	Neoplasm Disease Lymph Node Stage American Joint Committee on Cancer Code	Neoplasm Disease Stage American Joint Committee on Cancer Code	American Joint Committee on Cancer Metastasis Stage Code	DRAIC
track_type	CLINICAL	CLINICAL	CLINICAL	CLINICAL	HEATMAP MRNA_EXPRESSION Z-SCORE
TCGA-49-AAR0	T1	N0	STAGE IA	MX	2.0233
TCGA-50-7109	T1	N0	STAGE IA	M0	2.6935
TCGA-67-3770	T1	N0	STAGE IA	M0	2.7378
TCGA-MP-A4T6	T1	N2	STAGE IIIA	MX	2.5977
TCGA-80-5608	T1	N0	STAGE IA	M0	2.9149
TCGA-05-4389	T1	N0	STAGE IA	M0	-0.3533
TCGA-35-4122	T1	N0	STAGE IA	M0	-0.4112
TCGA-35-4123	T1	N0	STAGE IA	M0	-0.4255
TCGA-38-7271	T1	N0	STAGE IA	M0	-0.4223
TCGA-44-A47G	T1	N0	STAGE IA	M0	-0.4366
TCGA-44-2655	T1	N0	STAGE IA	M0	-0.1637
TCGA-44-2659	T1	N1	STAGE IIB	M0	-0.4327
TCGA-44-3918	T1	N0	STAGE IA	M0	-0.4282
TCGA-44-3919	T1	N0	STAGE IA	M0	-0.3364
TCGA-44-5645	T1	NX	STAGE IA		0.157
TCGA-44-6145	T1	N0	STAGE IA	M0	-0.435
TCGA-44-6774	T1	N2	STAGE IIIA	M0	0.3694
TCGA-44-6776	T1	N0	STAGE IA	MX	0.1235
TCGA-44-6778	T1	N0	STAGE IA	MX	0.5167
TCGA-49-AAQV	T1	N1	STAGE II	MX	0.0039
TCGA-49-AARE	T1	N0	STAGE IA	MX	-0.3551
TCGA-49-AARN	T1	N0	STAGE IA	MX	-0.4326
TCGA-49-AARR	T1	N0	STAGE IA	MX	-0.3949
TCGA-49-4486	T1	N0	STAGE IA	M0	1.3824
TCGA-49-4487	T1	N0	STAGE IA	M0	-0.4298
TCGA-49-4488	T1	N0	STAGE IA	MX	-0.4212
TCGA-49-4514	T1	N0	STAGE IA	M0	-0.4103
TCGA-49-6743	T1	N2	STAGE IIIA	MX	-0.4356
TCGA-49-6761	T1	N2	STAGE IIIA	MX	-0.4376
TCGA-50-5055	T1	N1	STAGE IIA	M0	-0.3801
TCGA-50-5935	T1	N0	STAGE IA	M0	-0.1119
TCGA-50-5942	T1	N0	STAGE IA	M0	-0.1518
TCGA-50-5944	T1	N0	STAGE IA	M0	-0.3754
TCGA-50-5946	T1	N0	STAGE IA	MX	-0.3977
TCGA-50-6593	T1	N2	STAGE IIIA	M0	-0.4192
TCGA-50-6673	T1	N0	STAGE I	M0	-0.388
TCGA-53-7626	T1	N1	STAGE IIA	M0	-0.4272
TCGA-55-1595	T1	N0	STAGE IA	M0	-0.0106
TCGA-55-6968	T1	N0	STAGE IV	M1	-0.2239
TCGA-55-6980	T1	N0	STAGE IA	M0	-0.3821
TCGA-55-6981	T1	N2	STAGE IIIA	M0	-0.4177
TCGA-55-6987	T1	N0	STAGE IA	M0	-0.3363
TCGA-64-1679	T1	N2	STAGE IIIA	M0	-0.4063
TCGA-64-1681	T1	N0	STAGE IA	M0	0.4842
TCGA-67-3771	T1	N0	STAGE IA	M0	-0.129
TCGA-73-4662	T1	N0	STAGE IA	M0	-0.4147
TCGA-73-4666	T1	N0	STAGE IV	M1	-0.4375
TCGA-L4-A4E5	T1	N0	STAGE I	M0	-0.4281
TCGA-L4-A4E6	T1	N0	STAGE IA	M0	-0.433
TCGA-MP-A4TA	T1	N0	STAGE IA	M0	-0.156
TCGA-MP-A4TC	T1	N2	STAGE IIIA	M0	-0.4341
TCGA-MP-A4TJ	T1	N0	STAGE IA	M0	0.5948
TCGA-78-7159	T1	NX	STAGE IA	M0	0.6765
TCGA-78-7162	T1	N0	STAGE IA	M0	-0.2983
TCGA-78-8640	T1	N1	STAGE IIA	M0	-0.0639
TCGA-78-8655	T1	N0	STAGE IA	M0	-0.4138
TCGA-NJ-A4YF	T1	N0	STAGE IA	M0	0.4977
TCGA-O1-A52J	T1	N0	STAGE IA	MX	0.0431
TCGA-83-5908	T1	N0	STAGE IA	M0	-0.4225
TCGA-86-8076	T1	N0	STAGE IA	M0	-0.3967
TCGA-86-8281	T1	NX	STAGE IA	M0	-0.0239
TCGA-91-6830	T1	N1	STAGE IIA	MX	-0.4187
TCGA-91-6835	T1	N0	STAGE IA	M0	-0.2905
TCGA-95-8039	T1	N0	STAGE IA	MX	-0.3586
TCGA-97-7546	T1	N0	STAGE IA	MX	-0.2104
TCGA-97-7553	T1	N0	STAGE IA	MX	-0.4293
TCGA-55-A492	T1A	N0	STAGE IA	MX	8.6648
TCGA-55-5899	T1A	N1	STAGE IA	M0	2.5572
TCGA-69-8255	T1A	N0	STAGE IA	M0	6.2547
TCGA-91-8497	T1A	N0	STAGE IA	MX	2.4155
TCGA-99-8032	T1A	N0	STAGE IA	M0	2.2677
TCGA-44-A4SU	T1A	N0	STAGE IA	MX	0.5869
TCGA-49-AARO	T1A	N0	STAGE IA	MX	-0.4161
TCGA-50-8457	T1A	N0	STAGE IA	M0	-0.2901
TCGA-50-8460	T1A	N0	STAGE IA	M0	-0.4351
TCGA-55-A48Z	T1A	N3	STAGE IIIB	MX	-0.3964
TCGA-55-7570	T1A	N0	STAGE IA	MX	-0.3684
TCGA-55-7725	T1A	N0	STAGE IA	MX	-0.4322
TCGA-55-7727	T1A	N2	STAGE IIIA	MX	-0.3575
TCGA-55-7911	T1A	N0	STAGE IA	MX	-0.4251
TCGA-55-8089	T1A	N0	STAGE IA	M0	-0.4337
TCGA-55-8090	T1A	N0	STAGE IA	M0	-0.4172
TCGA-55-8097	T1A	N0	STAGE IA	MX	-0.1951
TCGA-55-8505	T1A	N2	STAGE IIIA	MX	-0.3684
TCGA-55-8507	T1A	N0	STAGE IA	MX	0.6759
TCGA-55-8512	T1A	N1	STAGE IV	M1B	0.027
TCGA-55-8620	T1A	N1	STAGE IV	M1B	1.7295
TCGA-55-8621	T1A	N0	STAGE IA	MX	-0.4225
TCGA-64-1676	T1A	N0	STAGE IA	M0	-0.4361
TCGA-67-6216	T1A	N0	STAGE IA	M0	-0.43
TCGA-69-8253	T1A	N1	STAGE IIA	MX	-0.4297
TCGA-J2-A4AD	T1A	N0	STAGE IA	MX	-0.4293
TCGA-J2-A4AE	T1A	N0	STAGE IA	MX	-0.3537
TCGA-L9-A443	T1A	N0	STAGE IA	MX	-0.4355
TCGA-L9-A444	T1A	N0	STAGE IA	MX	-0.4257
TCGA-MN-A4N5	T1A	N0	STAGE IA	M0	-0.4191
TCGA-MP-A4TH	T1A	N0	STAGE IA	M0	0.2803
TCGA-86-A456	T1A	N0	STAGE IA	M0	-0.3668
TCGA-91-6828	T1A	N0	STAGE IA	M0	1.4621
TCGA-93-A4JO	T1A	N0	STAGE IA	MX	-0.4276
TCGA-93-7347	T1A	N0	STAGE IA	MX	-0.4357
TCGA-93-7348	T1A	N0	STAGE IA	MX	-0.3496
TCGA-95-7043	T1A	N0	STAGE IA	MX	0.6562
TCGA-95-7944	T1A	N0	STAGE IA	M0	-0.4359
TCGA-95-7947	T1A	N0	STAGE IA	M0	-0.4324
TCGA-97-A4M1	T1A	N0	STAGE IA	M0	0.7372
TCGA-97-A4M2	T1A	N0	STAGE IA	M0	-0.2152
TCGA-97-A4M6	T1A	N0	STAGE IA	M0	-0.3843
TCGA-97-7938	T1A	N0	STAGE IA	MX	-0.2671
TCGA-97-8179	T1A	N0	STAGE IA	M0	-0.2518
TCGA-97-8552	T1A	N0	STAGE I	MX	0.0656
TCGA-99-AA5R	T1A	N0	STAGE IA	M0	-0.4102
TCGA-99-8028	T1A	N0	STAGE IA	M0	-0.4267
TCGA-4B-A93V	T1B	N0	STAGE IA	M0	3.3743
TCGA-44-7669	T1B	N1	STAGE IIA	MX	3.6216
TCGA-86-8669	T1B	N0	STAGE IA	M0	2.2657
TCGA-05-5428	T1B	N1	STAGE IIA	M0	-0.4373
TCGA-38-4627	T1B	N1	STAGE IIA	M0	-0.3978
TCGA-44-A4SS	T1B	N0	STAGE IA	M0	-0.433
TCGA-44-3398	T1B	N0	STAGE IA	M0	-0.4325
TCGA-44-6148	T1B	N0	STAGE IA	M0	-0.2163
TCGA-44-7659	T1B	N0	STAGE IA	MX	-0.3976
TCGA-44-7670	T1B	N1	STAGE IIA	M0	-0.2693
TCGA-44-7672	T1B	N0	STAGE IA	M0	-0.2837
TCGA-55-A4DF	T1B	N0	STAGE IA	MX	0.7254
TCGA-55-A4DG	T1B	N0	STAGE IA	MX	-0.4251
TCGA-55-A48X	T1B	N1	STAGE IIA	M0	-0.424
TCGA-55-A57B	T1B	N0	STAGE IA	M0	-0.2721
TCGA-55-A491	T1B	N0	STAGE IA	MX	-0.4192
TCGA-55-6543	T1B	N0	STAGE IA	MX	-0.4119
TCGA-55-7281	T1B	N0	STAGE IA	M0	-0.4291
TCGA-55-7573	T1B	N0	STAGE IA	MX	0.204
TCGA-55-7726	T1B	N0	STAGE IA	MX	-0.4372
TCGA-55-7903	T1B	N0	STAGE IA	MX	-0.4337
TCGA-55-7913	T1B	N0	STAGE IA	MX	-0.3607
TCGA-55-7914	T1B	N1	STAGE IIA	MX	-0.3413
TCGA-55-7995	T1B	N0	STAGE IA	M0	0.0915
TCGA-55-8085	T1B	N0	STAGE IA	M0	-0.2541
TCGA-55-8203	T1B	N0	STAGE IA	M0	1.6019
TCGA-55-8206	T1B	N0	STAGE IA	M0	0.264
TCGA-55-8208	T1B	N0	STAGE IA	M0	-0.4105
TCGA-55-8299	T1B	N0	STAGE IA	MX	-0.4354
TCGA-69-7763	T1B	N0	STAGE IA	M0	-0.4037
TCGA-69-7764	T1B	N0	STAGE IA	M0	1.7094
TCGA-69-7980	T1B	N0	STAGE I	M0	-0.2995
TCGA-73-7498	T1B	N0	STAGE IA	M0	-0.0213
TCGA-J2-A4AG	T1B	N0	STAGE IA	MX	-0.3666
TCGA-L9-A50W	T1B	N1	STAGE IIA	MX	-0.2647
TCGA-MN-A4N4	T1B	N0	STAGE IA	M0	-0.4242
TCGA-NJ-A4YQ	T1B	N0	STAGE IA	M0	-0.4099
TCGA-NJ-A55O	T1B	N1	STAGE IIA	M0	-0.2055
TCGA-NJ-A55R	T1B	N0	STAGE IA	MX	1.9761
TCGA-S2-AA1A	T1B	N0	STAGE IA	M0	-0.3473
TCGA-86-A4P8	T1B	N2	STAGE IIIA	MX	-0.4311
TCGA-86-6851	T1B	N1	STAGE IIA	M0	-0.431
TCGA-86-7714	T1B	N2	STAGE IIIA	M0	-0.4037
TCGA-86-7953	T1B	N0	STAGE IA	M0	-0.3366
TCGA-86-8074	T1B	N1	STAGE IIA	M0	-0.3994
TCGA-86-8668	T1B	N0	STAGE IA	M0	-0.1031
TCGA-91-A4BD	T1B	N1	STAGE IIA	MX	-0.4255
TCGA-91-6840	T1B	N0	STAGE IA	M0	-0.2063
TCGA-91-8499	T1B	N0	STAGE IA	MX	-0.4274
TCGA-93-A4JQ	T1B	N0	STAGE IA	MX	-0.2074
TCGA-97-A4M3	T1B	N0	STAGE IA	M0	-0.231
TCGA-97-A4M5	T1B	N0	STAGE IA	M0	-0.1951
TCGA-97-A4M7	T1B	N0	STAGE IA	M0	1.0938
TCGA-97-7941	T1B	N0	STAGE IA	MX	-0.4212
TCGA-78-7540	T2	N0	STAGE IB	M0	-0.4259
TCGA-86-7701	T2	N0	STAGE IV	M1	0.4824
TCGA-05-4432	T2	N1	STAGE IIB	M0	2.8163
TCGA-44-A479	T2	N0	STAGE IB	MX	2.2143
TCGA-55-1594	T2	N2	STAGE IIIA	M0	4.6203
TCGA-55-6969	T2	N0	STAGE IB	M0	2.1354
TCGA-62-A46P	T2	N0	STAGE IB	M0	2.1091
TCGA-62-A470	T2	N0	STAGE IB	M0	2.4329
TCGA-75-6211	T2	N0	STAGE IB	M0	2.6069
TCGA-75-7031	T2	N0	STAGE IB	M0	2.5495
TCGA-MP-A5C7	T2	N0	STAGE IB	M0	3.2344
TCGA-78-7153	T2	N0	STAGE IB	M0	2.6477
TCGA-78-7536	T2	N2	STAGE IIIA	M0	3.0904
TCGA-05-4244	T2	N2	STAGE IV	M1	-0.4369
TCGA-05-4249	T2	N0	STAGE IB	M0	-0.4091
TCGA-05-4382	T2	N0	STAGE IB	M0	-0.1357
TCGA-05-4384	T2	N2	STAGE IIIA	M0	0.3737
TCGA-05-4390	T2	N0	STAGE IB	M0	0.5216
TCGA-05-4397	T2	N1	STAGE IIB	M0	-0.4245
TCGA-05-4402	T2	NX	STAGE IV	M1	-0.2497
TCGA-05-4403	T2	N0	STAGE IB	M0	-0.433
TCGA-05-4405	T2	N0	STAGE IB	M0	-0.3979
TCGA-05-4410	T2	N0	STAGE IB	M0	-0.412
TCGA-05-4417	T2	N0	STAGE IB	M0	0.7004
TCGA-05-4420	T2	N0	STAGE IB	M0	-0.1408
TCGA-05-4422	T2	N0	STAGE IB	M0	0.6806
TCGA-05-4425	T2	N0	STAGE IV	M1	-0.4043
TCGA-05-4426	T2	N0	STAGE IB	M0	-0.4227
TCGA-05-4427	T2	N1	STAGE IIB	M0	-0.4235
TCGA-05-4430	T2	N0	STAGE IB	M0	-0.4158
TCGA-05-4433	T2	N0	STAGE IB	M0	-0.4245
TCGA-05-5423	T2	N1	STAGE IIB	M0	-0.2305
TCGA-35-3615	T2	N0	STAGE IB	M0	-0.3958
TCGA-35-5375	T2	N2	STAGE IIIA	M0	-0.3157
TCGA-38-4628	T2	N1	STAGE IIB	M0	-0.4097
TCGA-38-4631	T2	N0	STAGE IB	M0	-0.3833
TCGA-38-4632	T2	N1	STAGE IV	M1	-0.3388
TCGA-44-2656	T2	N0	STAGE IB	M0	-0.4296
TCGA-44-2657	T2	NX	STAGE IB	M0	-0.3825
TCGA-44-2662	T2	N0	STAGE IB	M0	-0.4384
TCGA-44-2665	T2	N1	STAGE IIB	M0	-0.4255
TCGA-44-2666	T2	N0	STAGE IB	M0	-0.4346
TCGA-44-2668	T2	N0	STAGE IB	M0	-0.438
TCGA-44-3396	T2	N2	STAGE IIIA	M0	-0.4312
TCGA-44-6777	T2	NX	STAGE IB	MX	-0.4369
TCGA-44-6779	T2	N1	STAGE IIB	MX	-0.4392
TCGA-44-7660	T2	N0	STAGE IB	MX	-0.413
TCGA-49-AAR2	T2	N0	STAGE IB	MX	1.6522
TCGA-49-AAR3	T2	N1	STAGE IIB	MX	-0.4276
TCGA-49-AAR4	T2	N2	STAGE IIIA	MX	-0.3775
TCGA-49-AARQ	T2	N0	STAGE I	MX	-0.3804
TCGA-49-4501	T2	N0	STAGE IB	M0	-0.003
TCGA-49-4505	T2	N1	STAGE IIB	M0	-0.4242
TCGA-49-4506	T2	N1	STAGE IIB	M0	-0.4383
TCGA-49-4510	T2	N1	STAGE IIB	M0	0.493
TCGA-49-4512	T2	N2	STAGE IIIA	MX	-0.393
TCGA-50-5045	T2	N1	STAGE IA	M0	-0.4298
TCGA-50-5049	T2	N0	STAGE IA	M0	-0.4355
TCGA-50-5051	T2	N2	STAGE IIIA	M0	0.4727
TCGA-50-5066	T2	N0	STAGE IB	M0	-0.4276
TCGA-50-5068	T2	N1	STAGE IIB	MX	-0.3669
TCGA-50-5072	T2	N2	STAGE IIIA	M0	-0.3056
TCGA-50-5930	T2	N2	STAGE IIIA	M0	-0.4274
TCGA-50-5931	T2	N0	STAGE IB	M0	-0.4294
TCGA-50-5932	T2	N1	STAGE IIB	M0	-0.3199
TCGA-50-5936	T2	N2	STAGE IIIA	M0	-0.4116
TCGA-50-5939	T2	N0	STAGE IB	M0	-0.4362
TCGA-50-6590	T2	N0	STAGE IB	M0	-0.4356
TCGA-50-6591	T2	N0	STAGE IV	M1	-0.4339
TCGA-50-6592	T2	N0	STAGE IB	M0	-0.4316
TCGA-50-6595	T2	N2	STAGE IIIA	M0	-0.4392
TCGA-50-6597	T2	N0	STAGE IB	M0	1.0961
TCGA-53-7624	T2	N0	STAGE IV	M1	-0.4373
TCGA-55-1592	T2	N0	STAGE IA	M0	-0.2158
TCGA-55-1596	T2	N1	STAGE IIB	M0	-0.3338
TCGA-55-6642	T2	N0	STAGE IB	MX	-0.1228
TCGA-55-6970	T2	N2	STAGE IIIA	MX	-0.4328
TCGA-55-6971	T2	N0	STAGE IB	MX	-0.3229
TCGA-55-6972	T2	N0	STAGE IB	M0	-0.2538
TCGA-55-6975	T2	N1	STAGE IIB	M0	-0.4373
TCGA-55-6979	T2	N1	STAGE IIB	M0	-0.4235
TCGA-55-6982	T2	N1	STAGE IIB	M0	-0.1315
TCGA-55-6983	T2	N1	STAGE IIB	M0	0.7295
TCGA-55-6984	T2	N1	STAGE IIB	M0	-0.4351
TCGA-55-6985	T2	N0	STAGE IB	MX	-0.4093
TCGA-55-6986	T2	N0	STAGE IB	M0	-0.4295
TCGA-55-8091	T2	N0	STAGE IB	MX	-0.4125
TCGA-55-8302	T2	N0	STAGE IB	MX	-0.4109
TCGA-62-A46O	T2	N0	STAGE IB	M0	-0.433
TCGA-62-A46R	T2	N0	STAGE IB	M0	-0.4169
TCGA-62-A46S	T2	N0	STAGE IB	M0	0.0334
TCGA-62-A46U	T2	N1	STAGE IIB	M0	-0.4255
TCGA-62-A46V	T2	N0	STAGE IB	M0	-0.4293
TCGA-62-A46Y	T2	N2	STAGE IIIA	M0	-0.4247
TCGA-62-8398	T2	N2	STAGE IIIA	M0	-0.4267
TCGA-62-8399	T2	N2	STAGE IIIA	M0	-0.4358
TCGA-62-8402	T2	N2	STAGE IIIA	M0	0.8238
TCGA-64-1677	T2	N2	STAGE IIIA	M0	0.2547
TCGA-64-5774	T2	N0	STAGE IB	M0	1.6352
TCGA-64-5778	T2	N0	STAGE IB	M0	-0.4069
TCGA-64-5779	T2	N2	STAGE IIIA	M0	1.0632
TCGA-64-5781	T2	N0	STAGE IB	M0	-0.4335
TCGA-64-5815	T2	N1	STAGE IIB	M0	-0.4357
TCGA-67-3772	T2	N0	STAGE IB	M0	0.911
TCGA-67-3773	T2	N0	STAGE IB	M0	-0.4255
TCGA-67-3774	T2	N0	STAGE IB	M0	-0.1351
TCGA-71-6725	T2	N0	STAGE IB	M0	-0.4149
TCGA-73-4658	T2	N0	STAGE IB	M0	-0.4315
TCGA-73-4659	T2	N2	STAGE IIIA	M0	1.0927
TCGA-73-4668	T2	N1	STAGE IIB	M0	-0.4348
TCGA-73-4670	T2	N0	STAGE IV	M1	-0.4374
TCGA-75-5122	T2	N0	STAGE IB	M0	-0.4354
TCGA-75-5125	T2	N1	STAGE IIB	M0	-0.4335
TCGA-75-5146	T2	N0	STAGE IB	M0	0.4677
TCGA-75-5147	T2	N0	STAGE IB	M0	1.4403
TCGA-75-6203	T2	N2	STAGE IIIA	M0	0.0322
TCGA-75-6206	T2	N0	STAGE IB	M0	0.6462
TCGA-75-6207	T2	N2	STAGE IIIA	M0	-0.4324
TCGA-75-6212	T2	N1	STAGE IIB	M0	-0.4357
TCGA-75-6214	T2	N2	STAGE IIIA	M0	-0.4223
TCGA-75-7025	T2	N0	STAGE IB	M0	-0.3449
TCGA-75-7027	T2	N0	STAGE IB	M0	-0.4321
TCGA-MP-A4SV	T2	N0	STAGE IB	M0	-0.364
TCGA-MP-A4SW	T2	N1	STAGE IIB	M0	-0.4352
TCGA-MP-A4SY	T2	N1	STAGE IIB	M0	-0.4228
TCGA-MP-A4T4	T2	N1	STAGE IIB	M0	-0.4306
TCGA-MP-A4T7	T2	N0	STAGE IV	M1	-0.4255
TCGA-MP-A4T8	T2	N2	STAGE IIIA	M0	0.0393
TCGA-MP-A4T9	T2	N2	STAGE IIIA	MX	-0.4233
TCGA-MP-A4TD	T2	N2	STAGE IIIA	M0	0.1092
TCGA-MP-A4TK	T2	N1	STAGE IIB	MX	-0.4315
TCGA-78-7146	T2	N2	STAGE IIIA	M0	-0.4348
TCGA-78-7147	T2	N1	STAGE IIB	M0	-0.3382
TCGA-78-7148	T2	N1	STAGE IIB	M0	0.3406
TCGA-78-7150	T2	N1	STAGE IIB	M0	-0.4367
TCGA-78-7152	T2	N0	STAGE IB	M0	-0.4309
TCGA-78-7155	T2	N0	STAGE IB	M0	-0.4238
TCGA-78-7163	T2	N0	STAGE IB	M0	0.0058
TCGA-78-7166	T2	N1	STAGE IIB	M0	-0.4015
TCGA-78-7167	T2	N0	STAGE IV	M1	-0.0272
TCGA-78-7220	T2	N2	STAGE IIIA	M0	-0.3888
TCGA-78-7535	T2	N0	STAGE IB	M0	-0.4226
TCGA-78-7537	T2	N0	STAGE IB	M0	-0.0448
TCGA-78-7542	T2	N0	STAGE IB	M0	-0.4392
TCGA-78-7633	T2	N0	STAGE IB	M0	-0.2214
TCGA-78-8660	T2	N1	STAGE IIB	M0	-0.3003
TCGA-78-8662	T2	N0	STAGE IB	M0	-0.4304
TCGA-NJ-A4YG	T2	N0	STAGE IB	M0	-0.3865
TCGA-NJ-A4YI	T2	N2	STAGE IIIA	M0	-0.4362
TCGA-NJ-A55A	T2	N0	STAGE IB	M0	-0.4081
TCGA-80-5607	T2	N1	STAGE IIB	M0	-0.4338
TCGA-80-5611	T2	N0	STAGE IB	M0	-0.211
TCGA-86-7954	T2	N0	STAGE IB	M0	-0.1129
TCGA-86-8075	T2	N0	STAGE IB	M0	-0.4093
TCGA-86-8278	T2	N1	STAGE IIB	M0	-0.4034
TCGA-86-8673	T2	N0	STAGE IB	M0	-0.4209
TCGA-91-6829	T2	N0	STAGE IB	MX	-0.2485
TCGA-91-6831	T2	N0	STAGE IB	MX	0.854
TCGA-91-6836	T2	N0	STAGE IB	MX	-0.4382
TCGA-91-6847	T2	N0	STAGE IB	MX	-0.4377
TCGA-91-6848	T2	N2	STAGE IIIA	MX	-0.4355
TCGA-91-6849	T2	N2	STAGE IIIA	MX	0.1277
TCGA-97-7547	T2	N0	STAGE IB	MX	-0.4236
TCGA-97-7552	T2	N0	STAGE IB	MX	-0.4258
TCGA-05-5715	T2A	N0	STAGE IB	M0	0.3409
TCGA-38-A44F	T2A	N0	STAGE IB	M0	-0.4036
TCGA-38-4625	T2A	N0	STAGE IB	M0	-0.4386
TCGA-44-A47A	T2A	N0	STAGE IB	MX	-0.4347
TCGA-44-A47B	T2A	N0	STAGE IB	M0	-0.3425
TCGA-44-4112	T2A	N0	STAGE IB	M0	-0.4258
TCGA-44-5644	T2A	N0	STAGE IB		1.9478
TCGA-44-6775	T2A	N0	STAGE IB	MX	-0.41
TCGA-44-7661	T2A	N0	STAGE IB	M0	-0.4364
TCGA-44-7662	T2A	N0	STAGE IB	MX	-0.432
TCGA-44-7671	T2A	N0	STAGE IB	M0	0.0881
TCGA-44-8117	T2A	N0	STAGE IB	M0	-0.4289
TCGA-44-8120	T2A	N0	STAGE IB	M0	-0.4136
TCGA-49-6742	T2A	N1	STAGE IIA	M0	-0.3513
TCGA-49-6744	T2A	N1	STAGE IIA	MX	-0.4018
TCGA-49-6745	T2A	N2	STAGE IIIA	M0	-0.4337
TCGA-50-5941	T2A	N2	STAGE IIIA	M0	-0.4349
TCGA-53-A4EZ	T2A	N1	STAGE IIA	MX	1.7899
TCGA-55-A493	T2A	N0	STAGE IB	M0	-0.4349
TCGA-55-A494	T2A	N0	STAGE IB	MX	1.5888
TCGA-55-6712	T2A	N1	STAGE IIA	MX	-0.4213
TCGA-55-7574	T2A	N0	STAGE IB	M0	-0.4251
TCGA-55-7576	T2A	N0	STAGE IB	M0	-0.4289
TCGA-55-7724	T2A	N0	STAGE IB	MX	-0.4214
TCGA-55-7728	T2A	N0	STAGE IB	MX	-0.4079
TCGA-55-7815	T2A	N0	STAGE IB	MX	0.5375
TCGA-55-7907	T2A	N1	STAGE IIA	MX	-0.4357
TCGA-55-8087	T2A	N0	STAGE IB	MX	-0.2652
TCGA-55-8096	T2A	N0	STAGE IB	MX	-0.1699
TCGA-55-8204	T2A	N0	STAGE IB	MX	-0.4141
TCGA-55-8207	T2A	N0	STAGE IB	MX	-0.4166
TCGA-55-8301	T2A	N0	STAGE IB	MX	-0.3799
TCGA-55-8508	T2A	N1	STAGE IIA	MX	-0.085
TCGA-55-8510	T2A	N0	STAGE IB	MX	-0.431
TCGA-55-8511	T2A	N0	STAGE IB	MX	-0.4356
TCGA-55-8514	T2A	N0	STAGE IB	MX	-0.422
TCGA-55-8614	T2A	N0	STAGE IB	MX	-0.421
TCGA-55-8616	T2A	N0	STAGE IB	M0	-0.424
TCGA-64-1680	T2A	N2	STAGE IV	M1	-0.4276
TCGA-67-6215	T2A	N0	STAGE IB	M0	-0.4293
TCGA-67-6217	T2A	N1	STAGE IIA	M0	0.7324
TCGA-69-7761	T2A	N0	STAGE IB	MX	-0.4368
TCGA-69-7973	T2A	N0	STAGE IB	M0	1.111
TCGA-69-7974	T2A	N2	STAGE IIIA	MX	-0.4287
TCGA-69-7979	T2A	N0	STAGE IB	MX	-0.4108
TCGA-73-4676	T2A	N1	STAGE IIA	M0	-0.4333
TCGA-73-4677	T2A	N0	STAGE IA	M0	0.1971
TCGA-73-7499	T2A	N0	STAGE IB	M0	-0.3292
TCGA-J2-8192	T2A	N1	STAGE IIA	MX	-0.3448
TCGA-75-6205	T2A	N0	STAGE IB	M0	-0.4335
TCGA-L9-A7SV	T2A	N1	STAGE IIA	M0	-0.414
TCGA-L9-A8F4	T2A	N0	STAGE IB	MX	-0.3294
TCGA-L9-A743	T2A	N1	STAGE IIA	M0	-0.414
TCGA-MN-A4N1	T2A	N1	STAGE IIA	M0	-0.0712
TCGA-MP-A4TI	T2A	N1	STAGE IIA	M0	-0.4381
TCGA-NJ-A4YP	T2A	N0	STAGE IB	M0	-0.4262
TCGA-86-A4P7	T2A	N0	STAGE IB	M0	-0.1763
TCGA-86-6562	T2A	N1	STAGE IIA	M0	-0.4213
TCGA-86-7711	T2A	N1	STAGE IIA	M0	-0.4353
TCGA-86-7955	T2A	N0	STAGE IB	M0	0.3082
TCGA-86-8055	T2A	N1	STAGE IIA	M0	-0.4144
TCGA-86-8073	T2A	N0	STAGE IB	M0	-0.4262
TCGA-86-8279	T2A	N1	STAGE IIA	M0	-0.4082
TCGA-86-8358	T2A	N0	STAGE IB	M0	1.5721
TCGA-86-8585	T2A	N0	STAGE IB	M0	-0.4171
TCGA-86-8674	T2A	N1	STAGE IIA	M0	-0.1903
TCGA-91-8496	T2A	NX	STAGE IB	MX	-0.2359
TCGA-93-A4JN	T2A	N0	STAGE IV	M1A	-0.4152
TCGA-93-8067	T2A	N0	STAGE IB	MX	0.5192
TCGA-95-A4VN	T2A	N1	STAGE IIA	M0	-0.433
TCGA-95-7562	T2A	N1	STAGE IIA	M0	0.0542
TCGA-95-7948	T2A	N0	STAGE IB	M0	-0.4355
TCGA-95-8494	T2A	N1	STAGE IIA	M0	-0.4378
TCGA-97-A4LX	T2A	N0	STAGE IB	M0	-0.4353
TCGA-97-A4M0	T2A	N0	STAGE IB	M0	-0.4321
TCGA-97-7554	T2A	N2	STAGE IIIA	M0	-0.3646
TCGA-97-7937	T2A	N0	STAGE IB	MX	-0.4195
TCGA-97-8171	T2A	N2	STAGE IV	M1A	-0.0311
TCGA-97-8172	T2A	N0	STAGE IB	M0	-0.2684
TCGA-97-8175	T2A	N0	STAGE IB	M0	-0.4338
TCGA-97-8177	T2A	N0	STAGE IB	M0	-0.3345
TCGA-97-8547	T2A	N2	STAGE IIIA	MX	-0.2892
TCGA-MP-A4TE	T2B	N0	STAGE IIA	MX	-0.4392
TCGA-86-7713	T2B	N0	STAGE IIA	M0	3.5868
TCGA-05-5425	T2B	N1	STAGE IIB	M0	-0.3901
TCGA-38-4626	T2B	N0	STAGE IIA	M0	-0.4221
TCGA-38-6178	T2B	N2	STAGE IIIA		-0.3889
TCGA-44-5643	T2B	N2	STAGE IIIA	M0	-0.4217
TCGA-55-A48Y	T2B	N0	STAGE IIA	M0	-0.4299
TCGA-55-A490	T2B	N0	STAGE IIA	MX	-0.4173
TCGA-55-6978	T2B	N0	STAGE IIA	MX	-0.4352
TCGA-55-7910	T2B	N0	STAGE IIA	M0	1.3143
TCGA-55-8094	T2B	N0	STAGE IV	M1B	1.7069
TCGA-55-8205	T2B	N0	STAGE IIA	M0	-0.4364
TCGA-62-A471	T2B	N1	STAGE IIB	M0	-0.4381
TCGA-69-7978	T2B	N1	STAGE IIB	MX	-0.434
TCGA-69-8254	T2B				-0.3226
TCGA-MP-A4TF	T2B	N0	STAGE IIA	M0	-0.4265
TCGA-78-7539	T2B	N0	STAGE IIA	M0	-0.3127
TCGA-86-8054	T2B	N1	STAGE IIB	M0	-0.1124
TCGA-86-8280	T2B	N0	STAGE IIA	M0	0.8559
TCGA-86-8671	T2B	N1	STAGE IIB	M0	-0.3656
TCGA-91-A4BC	T2B	N0	STAGE IIA	MX	0.1491
TCGA-95-A4VK	T2B	N2	STAGE IIIA	M0	-0.3936
TCGA-95-A4VP	T2B	N2	STAGE IIIA	M0	1.5368
TCGA-95-7567	T2B	N1	STAGE IIB	M0	-0.2664
TCGA-97-8174	T2B	N0	STAGE IIA	M0	1.0571
TCGA-78-7161	T3	N0	STAGE IIB	M0	3.8551
TCGA-05-4250	T3	N1	STAGE IIIA	M0	-0.4252
TCGA-05-4418	T3	N2	STAGE IIIA	M0	-0.4348
TCGA-05-4424	T3	N0	STAGE IIB	M0	-0.0457
TCGA-05-5429	T3	N2	STAGE IIIA	M0	-0.4254
TCGA-44-6146	T3	N0	STAGE IIB	M0	-0.1339
TCGA-44-7667	T3	N0	STAGE IIB	MX	-0.0888
TCGA-44-8119	T3	N0	STAGE IIB	M0	1.6183
TCGA-49-AAR9	T3	N0	STAGE IIB	MX	-0.4249
TCGA-49-4490	T3	N2	STAGE IIIA	M0	-0.3121
TCGA-49-4494	T3	N2	STAGE IIIA	M0	-0.4127
TCGA-49-4507	T3	N1	STAGE IIIA	M0	-0.4361
TCGA-49-6767	T3	N0	STAGE IIB	MX	-0.4181
TCGA-50-6594	T3	N2	STAGE IIIA	M0	-0.4267
TCGA-50-8459	T3	N0	STAGE IIB	M0	-0.4268
TCGA-55-7283	T3	N2	STAGE IIIA	MX	0.1431
TCGA-55-7284	T3	N0	STAGE IIB	MX	-0.3872
TCGA-55-7994	T3	N0	STAGE IIB	MX	-0.4286
TCGA-55-8092	T3	N0	STAGE IIB	MX	-0.4362
TCGA-55-8506	T3	N0	STAGE IIB	MX	-0.4329
TCGA-55-8513	T3	N0	STAGE IIB	MX	-0.4243
TCGA-55-8615	T3	N2	STAGE IIIA	MX	0.4569
TCGA-55-8619	T3	N0	STAGE IIB	MX	-0.434
TCGA-62-A472	T3	N0	STAGE IIB	M0	-0.4371
TCGA-62-8395	T3	N0	STAGE IIB	M0	0.8961
TCGA-62-8397	T3	N0	STAGE IIB	M0	-0.4295
TCGA-67-4679	T3	N0		M0	-0.4328
TCGA-69-A59K	T3	N0	STAGE IIB	M0	-0.4146
TCGA-69-7760	T3	N0	STAGE IIB	M0	-0.3975
TCGA-73-A9RS	T3	N0	STAGE IIB	M0	-0.1434
TCGA-73-4675	T3	N1	STAGE IIIA	M0	-0.1414
TCGA-J2-8194	T3	N0	STAGE IIB	MX	-0.0297
TCGA-75-5126	T3	N2	STAGE IIIA	M0	-0.4321
TCGA-75-7030	T3	N0	STAGE IIB	M0	-0.4183
TCGA-L9-A5IP	T3	N2	STAGE IV	M1B	-0.4373
TCGA-78-7154	T3	N2	STAGE IIIA	M0	-0.4008
TCGA-78-8648	T3	N0	STAGE IIB	M0	-0.4324
TCGA-86-A4JF	T3	N0	STAGE IIB	M0	-0.4224
TCGA-86-8359	T3	N2	STAGE IIIA	M0	-0.4068
TCGA-86-8672	T3	N0	STAGE IIB	M0	-0.433
TCGA-91-7771	T3	N0	STAGE IIB	MX	1.3182
TCGA-95-7039	T3	N0	STAGE IIB	MX	-0.4376
TCGA-97-8176	T3	N1	STAGE IIIA	M0	-0.4247
TCGA-99-8025	T3	N2	STAGE IIIA	M0	-0.3843
TCGA-53-7813	T4	N0	STAGE IIIB	M0	2.1361
TCGA-78-7149	T4	N0	STAGE IIIB	M0	3.7833
TCGA-05-4395	T4	N2	STAGE IIIB	M0	-0.432
TCGA-05-4396	T4	N1	STAGE IIIB	M0	0.5191
TCGA-05-4398	T4	N3	STAGE IIIB	M0	-0.4348
TCGA-05-4415	T4	N2	STAGE IIIB	M0	-0.4392
TCGA-05-4434	T4	N1	STAGE IV	M1	-0.3205
TCGA-50-5044	T4	N1	STAGE IIIB	M0	-0.4347
TCGA-50-5933	T4	N2	STAGE IIIB	M0	-0.4392
TCGA-62-8394	T4	N2	STAGE IIIB	M0	-0.429
TCGA-64-5775	T4	N0	STAGE IIIA	M0	-0.4382
TCGA-69-7765	T4	N0	STAGE IV	MX	-0.4253
TCGA-78-7145	T4	N1	STAGE IV	M1	-0.3861
TCGA-78-7156	T4	N1	STAGE IV	M1	1.818
TCGA-78-7158	T4	N2	STAGE IIIB	M0	-0.4069
TCGA-78-7160	T4	N2	STAGE IV	M1	-0.4294
TCGA-NJ-A7XG	T4	N1	STAGE IIIA	M0	0.748
TCGA-86-8056	T4	N0	STAGE IIIA	M0	-0.4007
TCGA-99-7458	T4	N0	STAGE IIIA	M0	-0.3339
TCGA-93-A4JP	TX	NX	STAGE IV	M1B	-0.3569
TCGA-99-8033	TX	NX	STAGE IV	M1	-0.4392

## Sheet: LUSC
track_name	American Joint Committee on Cancer Tumor Stage Code	TMB (nonsynonymous)	Neoplasm Disease Lymph Node Stage American Joint Committee on Cancer Code	Neoplasm Disease Stage American Joint Committee on Cancer Code	American Joint Committee on Cancer Metastasis Stage Code	DRAIC
track_type	CLINICAL	CLINICAL	CLINICAL	CLINICAL	CLINICAL	HEATMAP MRNA_EXPRESSION Z-SCORE
TCGA-37-5819	T2	22.8667	N2	STAGE IIIA	M0	41.646
TCGA-85-A510	T2B	4.3	N1	STAGE IIB	M0	27.5486
TCGA-22-4591	T3	5.86667	N2	STAGE IIIA	M0	23.6351
TCGA-37-4129	T1B	0.1	N0	STAGE IA	M0	14.9225
TCGA-66-2754	T2	10.7667	N2	STAGE IIIA	M0	13.6759
TCGA-63-5131	T2	9.73333	N1	STAGE IIB	M0	7.225
TCGA-39-5034	T3	18.0667	N0	STAGE IIB	M0	6.1344
TCGA-37-4133	T4	8.03333	N0	STAGE IIIA	M0	4.7869
TCGA-22-4594	T3	10.5667	N2	STAGE IIIA	M0	4.3338
TCGA-66-2793	T4	9.13333	N1	STAGE IIIB	M0	2.3944
TCGA-85-A4QR	T2A	7.03333	N0	STAGE IB	M0	1.4812
TCGA-56-8083	T2A	4.96667	N0	STAGE IB	MX	1.3732
TCGA-66-2756	T4	15.8333	N0	STAGE IIIB	M0	1.2598
TCGA-NC-A5HI	T2	12.9333	N0	STAGE IB	M0	0.9741
TCGA-22-A5C4	T2B	10.9667	N0	STAGE IIA	M0	0.9105
TCGA-66-2763	T2	11.8667	N0	STAGE IB	M0	0.6226
TCGA-68-8250	T1A	9.3	N0	STAGE IA	MX	0.588
TCGA-34-5927	T1	8.06667	N0	STAGE IA	M0	0.5871
TCGA-63-A5MV	T2B	3.66667	N0	STAGE IIA	M0	0.3498
TCGA-43-2576	T2	15.9333	N2	STAGE IIIA	M0	0.3412
TCGA-60-2708	T2	6.26667	N1	STAGE IIB	M0	0.2998
TCGA-22-1005	T1	8.13333	N0	STAGE IA	M0	0.2939
TCGA-21-5782	T2	11.8667	N0	STAGE IB	M0	0.2532
TCGA-NC-A5HT	T3	10.1333	N1	STAGE IIIA	M0	0.227
TCGA-63-A5MW	T2	14.2	N0	STAGE IB	M0	0.2241
TCGA-46-6026	T2A	6.4	N1	STAGE IIB	M0	0.1961
TCGA-77-6843	T1	10.6333	N1	STAGE IIA	M0	0.1327
TCGA-56-8082	T2B	6.43333	N0	STAGE IIA	MX	0.1193
TCGA-85-8070	T2	7.33333	N0	STAGE IB	M0	0.1188
TCGA-37-4132	T2	9.13333	N0	STAGE IV	M1	0.1062
TCGA-85-A50Z	T2B	13.2667	N0	STAGE IIA	M0	0.0826
TCGA-63-7022	T1	5.6	N0	STAGE IA	M0	0.0627
TCGA-52-7809	T2	7.7	N0	STAGE IB	M0	0.0557
TCGA-34-5231	T1	19.7667	N0	STAGE IA	M0	0.0542
TCGA-43-7658	T1	12.2	N0	STAGE IA	M0	0.053
TCGA-60-2716	T2	0.533333	N1	STAGE IIB	M0	0.051
TCGA-33-6738	T1	10.3	N2	STAGE IIIA	MX	0.0361
TCGA-60-2706	T1	0.433333	N0	STAGE IA	M0	0.0282
TCGA-56-7221	T2	8.33333	N0	STAGE IB	M0	0.0264
TCGA-NC-A5HM	T2A	9	N0	STAGE IB	M0	0.0244
TCGA-66-2789	T1	11.4667	N3	STAGE IIIB	M0	0.0158
TCGA-56-A49D	T2A	8.73333	N2	STAGE IIIA	MX	0.012
TCGA-60-2726	T2	9.13333	N1	STAGE IIA	M0	0.0073
TCGA-98-A53H	T1A	0.933333	N0	STAGE IA	M0	0.0011
TCGA-85-A513	T1A	0.733333	NX	STAGE IA	M0	-0.0011
TCGA-22-5481	T2	9.2	N1	STAGE IIB	M0	-0.0164
TCGA-63-A5MS	T2	12.2	N0	STAGE IB	M0	-0.0184
TCGA-39-5037	T1B	6.93333	N1	STAGE IIA	M0	-0.0233
TCGA-85-7697	T3	8.46667	N0	STAGE IIB	M0	-0.0235
TCGA-34-5234	T1	5.4	N0	STAGE IA	M0	-0.0255
TCGA-43-5668	T1B	40.3333	N1	STAGE IIA	M0	-0.0259
TCGA-22-4607	T2A	2.13333	N0	STAGE IB	M0	-0.0262
TCGA-94-8035	T3	6.2	N0	STAGE IIB	MX	-0.0286
TCGA-63-A5MI	T2	6.43333	N2	STAGE IIIA	M0	-0.0287
TCGA-56-A4BW	T2A	6.93333	N1	STAGE IIA	M0	-0.0293
TCGA-85-8664	T2B	6.46667	N1	STAGE IIB	M0	-0.0293
TCGA-37-A5EL	T3	12.4667	N0	STAGE IIB	M0	-0.0296
TCGA-90-7767	T2B	6.6	N1	STAGE IIB	MX	-0.033
TCGA-90-7964	T2A	28.3333	N0	STAGE IB	MX	-0.0346
TCGA-98-A53J	T2A	3.13333	N0	STAGE IB	M0	-0.0349
TCGA-39-5019	T2A	5.4	N0	STAGE IB	M0	-0.0351
TCGA-56-A4BY	T2A	4.23333	N0	STAGE IB	MX	-0.0379
TCGA-NC-A5HD	T3	14.3	N0	STAGE IIB	M0	-0.0381
TCGA-63-A5MH	T1	6.76667	N0	STAGE IA	M0	-0.039
TCGA-85-8584	T2A	7.33333	N1	STAGE IIA	M0	-0.0409
TCGA-56-8624	T3	7.2	N0	STAGE IIB	MX	-0.0427
TCGA-98-A53B	T2A	4.86667	N0	STAGE IB	M0	-0.043
TCGA-60-2695	T2	6.4	N0	STAGE IB	M0	-0.0432
TCGA-43-A56U	T1B	7.4	N0	STAGE IA	MX	-0.0436
TCGA-O2-A52W	T2	3.63333	N0	STAGE I	MX	-0.0438
TCGA-56-8628	T1B	25.6667	N0	STAGE IA	MX	-0.0457
TCGA-56-7822	T2B	21.6667	N1	STAGE IIB	M0	-0.0476
TCGA-85-8052	T3	3.83333	N0	STAGE IIB	M0	-0.0482
TCGA-77-8008	T2	5.1	N0	STAGE IB	M0	-0.0509
TCGA-85-8049	T2A	6.53333	N0	STAGE IB	M0	-0.0533
TCGA-21-1082	T2	11.3333	N0	STAGE IB	M0	-0.0566
TCGA-33-4532	T2	11.3333	N0	STAGE IB	M0	-0.0609
TCGA-22-4601	T4	5.36667	N0	STAGE IIIA	M0	-0.0616
TCGA-66-2755	T2	6.13333	N0	STAGE IB	M0	-0.0621
TCGA-56-7823	T1B	8.1	N1	STAGE IIA	M0	-0.0629
TCGA-77-6845	T3	15.1333	N0	STAGE IIB	M0	-0.0637
TCGA-85-8582	T1A	10	N0	STAGE IA	M0	-0.0638
TCGA-85-7950	T2A	8.26667	N0	STAGE IB	M0	-0.0642
TCGA-56-7730	T2B	11.4667	N0	STAGE IIA	M0	-0.0649
TCGA-34-5240	T2	4.8	N1	STAGE IIB	M0	-0.0651
TCGA-39-5031	T1A	19.2667	N0	STAGE IA	M0	-0.0656
TCGA-22-4599	T2A	10.5667	N0	STAGE IB	M0	-0.0656
TCGA-85-8071	T1A	11.1667	N1	STAGE IIA	M0	-0.0658
TCGA-33-4533	T2	8.93333	N0	STAGE IB	M0	-0.0659
TCGA-L3-A4E7	T2A	2.9	N0	STAGE IB	M0	-0.0668
TCGA-39-5028	T4	5.33333	N1	STAGE IIIA	M0	-0.0699
TCGA-60-2710	T1	6.43333	N1	STAGE IIA	M0	-0.0701
TCGA-34-2608	T2	4.36667	N0	STAGE IB	M0	-0.0702
TCGA-22-4595	T3	9.36667	N2	STAGE IIIA		-0.0706
TCGA-58-A46J	T2	5.4	N1	STAGE IIB	M0	-0.0708
TCGA-85-A4CL	T1B	22.9	N0	STAGE IA	M0	-0.071
TCGA-22-4613	T1B	19.1	N0	STAGE IA	M0	-0.0713
TCGA-43-2578	T1	9.86667	N0	STAGE IA	M0	-0.0714
TCGA-98-A53C	T1A	0.0666667	N0	STAGE IA	M0	-0.072
TCGA-XC-AA0X	T1A	5.4	N0	STAGE IA	M0	-0.0724
TCGA-63-7023	T1	4.36667	N1	STAGE IIA	M0	-0.0725
TCGA-58-A46L	T2	7.13333	N2	STAGE IIIA	M0	-0.0734
TCGA-63-A5MY	T1B	5.1	N0	STAGE IA	M0	-0.0739
TCGA-77-8145	T4	4.2	N1	STAGE IIIB	M0	-0.0743
TCGA-43-3920	T2	29.0667	N0	STAGE IB	M0	-0.0748
TCGA-22-5478	T2A	5.46667	N0	STAGE IB	M0	-0.0751
TCGA-37-A5EN	T4	6.9	N2	STAGE IIIB	M0	-0.0751
TCGA-37-3792	T2	29.6	N0	STAGE IB	M0	-0.0753
TCGA-90-A4EE	T2A	10.6667	N1	STAGE IIA	MX	-0.0754
TCGA-O2-A52S	T4	11.0667	N2	STAGE III	MX	-0.0755
TCGA-77-8139	T3	6.73333	N0	STAGE IIB	M0	-0.0756
TCGA-98-A53A	T2A	10.3	N0	STAGE IB	M0	-0.0762
TCGA-22-5472	T2A	11.1	N0	STAGE IB	M0	-0.0768
TCGA-85-8276	T1B	7.96667	N1	STAGE IIA	M0	-0.0769
TCGA-22-4605	T2	2.86667	N0	STAGE IB	M0	-0.077
TCGA-66-2757	T1	7.6	N0	STAGE IA	M0	-0.0771
TCGA-56-5898	T1B	4.33333	N0	STAGE IA	M0	-0.0775
TCGA-22-4596	T1B	4.2	N0	STAGE IB	M0	-0.0784
TCGA-66-2788	T2	6.4	N0	STAGE IB	M0	-0.0785
TCGA-60-2721	T2	6.13333	N0	STAGE IB	M0	-0.0789
TCGA-22-5492	T2A	6.66667	N2	STAGE IIIA	M0	-0.0789
TCGA-66-2771	T2	8.13333	N1	STAGE IIB	M0	-0.0793
TCGA-43-7656	T1B	21.1667	N0	STAGE IA	MX	-0.0795
TCGA-60-2719	T1	6.03333	N0	STAGE IB	M0	-0.0807
TCGA-85-8048	T1	3.83333	N0	STAGE IA	M0	-0.0807
TCGA-34-8454	T3	16.3333	N1	STAGE IIIA	M0	-0.0808
TCGA-56-A4ZJ	T1A	3.3	N0	STAGE IA	M0	-0.0817
TCGA-77-8136	T2	13.1	N1	STAGE IIB	M0	-0.0823
TCGA-66-2759	T2	12.8333	N2	STAGE IIIA	M0	-0.0823
TCGA-NK-A7XE	T4	3.16667	N2	STAGE IIIB	M0	-0.0823
TCGA-58-A46K	T2	4.2	N2	STAGE IIIA	M0	-0.0827
TCGA-34-8456	T2A	1.13333	N1	STAGE IIA	M0	-0.0829
TCGA-37-4130	T1B	34	N0	STAGE IA	M0	-0.0836
TCGA-39-5036	T2	8.26667	N0	STAGE IB	M0	-0.0847
TCGA-43-3394	T2A	11.8	N0	STAGE IB	M0	-0.085
TCGA-18-4083	T2	11.1333	N1	STAGE IIB	M0	-0.085
TCGA-77-8131	T2	2.03333	NX	STAGE IB	M0	-0.0856
TCGA-43-A56V	T2A	6.06667	N2	STAGE IIIA	M0	-0.086
TCGA-22-1016	T2	10.5333	N0	STAGE IB	M0	-0.0871
TCGA-63-A5MG	T2	3.2	N0	STAGE IB	M0	-0.0872
TCGA-46-3765	T1	14.8667	N0	STAGE IA	M0	-0.0874
TCGA-33-4538	T2	5.6	N2	STAGE IIIA	M0	-0.0875
TCGA-33-4547	T2	5.9	N0	STAGE IB	M0	-0.0877
TCGA-85-8351	T2A	4.2	N1	STAGE IIA	M0	-0.0877
TCGA-85-7696	T1	6.33333	N0	STAGE IA	M0	-0.0878
TCGA-60-2725	T2	4.5	N0	STAGE IB	M0	-0.0878
TCGA-66-2766	T2	11.0667	N2	STAGE IIIA	M0	-0.088
TCGA-22-1012	T2	7.9	N0	STAGE IB	M0	-0.0888
TCGA-63-A5MB	T2	10.2667	N0	STAGE IB	M0	-0.0889
TCGA-85-8350	T1B	8.8	N0	STAGE IA	M0	-0.0896
TCGA-NC-A5HE	T2	6.1	N1	STAGE IIB	M0	-0.0899
TCGA-52-7810	T3	12.6	N0	STAGE IIB	M0	-0.09
TCGA-96-7545	T1	3.73333	N0	STAGE IA	MX	-0.0902
TCGA-LA-A446	T1B	10.1	N0	STAGE IA	MX	-0.0905
TCGA-77-8154	T1	6.26667	N0	STAGE IA	M0	-0.0909
TCGA-77-8143	T2	4.53333	N2	STAGE IIIA	M0	-0.0916
TCGA-37-4135	T2A	8.96667	N0	STAGE IB	M0	-0.0918
TCGA-NC-A5HJ	T3	12.2667	N0	STAGE IIB	M0	-0.0922
TCGA-58-8388	T2A	5.36667	N0	STAGE IB	M0	-0.0924
TCGA-60-2711	T2	3.53333	N0	STAGE IB	M0	-0.0925
TCGA-77-A5FZ	T4	0.0333333	N0	STAGE IIIB	M0	-0.0927
TCGA-63-A5MP	T2	5.6	N1	STAGE IIB	M0	-0.0927
TCGA-21-5784	T2	6.33333	N0	STAGE IB	M0	-0.0933
TCGA-85-7844	T2A	5.23333	N0	STAGE IB	M0	-0.094
TCGA-56-8629	T2B	13.6667	N0	STAGE IIA	MX	-0.0943
TCGA-60-2724	T3	10.2667	N1	STAGE IIIA	M0	-0.0946
TCGA-MF-A522	T2A	15.8333	N0	STAGE IB	MX	-0.0948
TCGA-66-2769	T4	11.0667	N0	STAGE IIIB	M0	-0.0949
TCGA-98-A53I	T2A	11.1	N1	STAGE IIA	M0	-0.0949
TCGA-18-3421	T2	18.3667	N0	STAGE IB	M0	-0.095
TCGA-77-8148	T3	7.63333	N1	STAGE IIIA	M0	-0.095
TCGA-98-8021	T1A	30.9	N0	STAGE IA	M0	-0.0952
TCGA-34-A5IX	T3	8.36667	N0	STAGE IIB	M0	-0.0953
TCGA-22-0940		6.6				-0.0954
TCGA-O2-A52V	T3	7.33333	N0	STAGE II	MX	-0.0955
TCGA-56-8304	T1B	7.66667	N0	STAGE IA	MX	-0.0957
TCGA-L3-A524	T3	10	N0	STAGE IIB	M0	-0.0963
TCGA-66-2758	T2	9.6	N0	STAGE IB	M0	-0.0966
TCGA-58-A46N	T2A	6	N0	STAGE IB	M0	-0.0968
TCGA-56-6546	T2B	10.5333	N0	STAGE IIA	MX	-0.0969
TCGA-85-A4JC	T2B	7.36667	N0	STAGE IIA	M0	-0.0974
TCGA-22-4593	T2B	5.46667	N0	STAGE IIA	M0	-0.0975
TCGA-21-1076	T2	9.66667	N0	STAGE IB	M0	-0.0979
TCGA-77-A5G7	T1	2.83333	N0	STAGE IA	M0	-0.0983
TCGA-63-A5ML	T2	7.43333	N0	STAGE IB	M0	-0.0985
TCGA-92-8063	T2B	11.7	N2	STAGE IIIA	MX	-0.0986
TCGA-22-1000	T2	3	N0	STAGE IB	M0	-0.0987
TCGA-56-7731	T2A	21.7333	N0	STAGE IB	MX	-0.0987
TCGA-33-AAS8	T1	7.1	N0	STAGE IA	MX	-0.0988
TCGA-85-8353	T3	5.33333	N1	STAGE IIIA	M0	-0.0988
TCGA-60-2709	T2	4.9	N0	STAGE IB	MX	-0.0992
TCGA-96-8169	T1A	4.96667	N0	STAGE IA	M0	-0.0993
TCGA-68-7757	T1B	9.63333	N0	STAGE IA	MX	-0.0994
TCGA-58-8393	T2A	8.33333	N0	STAGE IB	M0	-0.0994
TCGA-94-7033	T2	4.16667	N0	STAGE IB	MX	-0.1002
TCGA-85-A512	T1B	4.96667	N1	STAGE IIA	M0	-0.1002
TCGA-NC-A5HH	T1	10.5333	N0	STAGE IA	M0	-0.1011
TCGA-60-2713	T2	7.36667	N0	STAGE IB	M0	-0.1013
TCGA-77-7141	T2	20.8	N0	STAGE IB	M0	-0.1013
TCGA-96-7544	T2	12.3333	N1	STAGE IIB	MX	-0.1013
TCGA-77-A5G8	T3	6.63333	N0	STAGE IIB	M0	-0.1014
TCGA-56-8308	T3	10.6333	N0	STAGE IIB	MX	-0.1016
TCGA-34-2600	T1	13.6667	N0	STAGE IA	M0	-0.1017
TCGA-66-2768	T2	7.66667	N1	STAGE IIB	M0	-0.1017
TCGA-21-1075	T2	5.93333	N1	STAGE IIB	M0	-0.1019
TCGA-85-8580	T2A	8.1	N0	STAGE IB	M0	-0.1022
TCGA-56-7223	T3	8.43333	N1	STAGE IIIA	MX	-0.1024
TCGA-56-7222	T2A	23.6	N0	STAGE IB	M0	-0.1025
TCGA-46-6025	T2B	5.96667	N1	STAGE IIB	M0	-0.1027
TCGA-85-A4JB	T3	14.3	N0	STAGE IIB	M0	-0.1028
TCGA-68-A59J	T2A	11.2333	N0	STAGE IB	MX	-0.103
TCGA-22-5489	T1B	7.53333	N0	STAGE IA	M0	-0.1031
TCGA-56-8307	T3	12.9	N0	STAGE IIB	M0	-0.1033
TCGA-60-2723	T2	8.8	N0	STAGE IB	M0	-0.104
TCGA-39-5011	T1B	19.4333	N0	STAGE IA	M0	-0.1041
TCGA-21-1071	T2	5.4	N0	STAGE IB	M0	-0.1042
TCGA-77-A5G1	T3	4.8	N1	STAGE IIIA	M0	-0.1046
TCGA-6A-AB49	T2	12.5333	N0	STAGE IB	MX	-0.1049
TCGA-77-8156	T2A	6.16667	N0	STAGE IB	M0	-0.1049
TCGA-77-A5G6	T2	14.4667	N2	STAGE IIIA	M0	-0.105
TCGA-39-5021	T2A	4.53333	N0	STAGE IB	M0	-0.1051
TCGA-39-5022	T2A	6.16667	N0	STAGE IB	M0	-0.1051
TCGA-63-7020	T1	6.26667	N0	STAGE IA	M0	-0.1055
TCGA-46-3767	T1A	8.16667	N0	STAGE IA	M0	-0.1057
TCGA-85-8355	T1A	6.66667	N0	STAGE IA	M0	-0.1058
TCGA-66-2777	T2	4.96667	N0	STAGE IB	M0	-0.1058
TCGA-77-8150	T3	4.03333	N1	STAGE IIIA	M0	-0.1058
TCGA-56-8622	T2A	12.9667	N0	STAGE IB	M0	-0.1059
TCGA-66-2773	T2	16.8667	N0	STAGE IB	M0	-0.106
TCGA-56-A5DS	T2A	6.23333	N0	STAGE IB	MX	-0.1061
TCGA-63-A5MJ	T2	5.63333	N1	STAGE IIB	M0	-0.1061
TCGA-92-7340	T2A	25.0667	N1	STAGE IIA	MX	-0.1061
TCGA-96-8170	T1A	7.73333	N1	STAGE IIA	M0	-0.1062
TCGA-43-A475	T3	7.63333	N0	STAGE IIB	M0	-0.1063
TCGA-O2-A52Q	T3	29.5333	N1	STAGE III	MX	-0.1063
TCGA-68-7756	T4	3.46667	N1	STAGE IIIA	MX	-0.1064
TCGA-60-2698	T2	32.6667	N1	STAGE IIB	M0	-0.1065
TCGA-77-8138	T2	3.16667	N0	STAGE IB	M0	-0.1067
TCGA-33-AASJ	T2	5.63333	N0	STAGE IB	MX	-0.107
TCGA-34-8455	T4	14.9333	N0	STAGE IV	M1A	-0.1074
TCGA-56-1622	T2	6.4	N0	STAGE IB	M0	-0.1075
TCGA-33-AASI	T2	12.1	N1	STAGE IIB	MX	-0.1079
TCGA-85-6798	T3	8.26667	N1	STAGE IIIA	M0	-0.1082
TCGA-39-5029	T1B	4.36667	N2	STAGE IIIA	M0	-0.1082
TCGA-94-7943	T1B	6	NX	STAGE IA	MX	-0.1083
TCGA-43-7657	T1	8.1	N0	STAGE IA	MX	-0.1084
TCGA-52-7622	T1A	7.96667	N0	STAGE IA	M0	-0.1086
TCGA-43-8118	T1B	37.8	N0	STAGE IA	M0	-0.1086
TCGA-66-2792	T2	5.03333	N1	STAGE IIB	M0	-0.1086
TCGA-90-7766	T1B	7.2	N0	STAGE IA	MX	-0.1095
TCGA-85-6561	T2A	37.9	NX	STAGE IB	M0	-0.1095
TCGA-85-7699	T4	5.6	N0	STAGE IIIA	M0	-0.1098
TCGA-22-5482	T2A	4.9	N0	STAGE IB	M0	-0.1101
TCGA-60-2697	T2	0.533333	N2	STAGE IIA	M0	-0.1103
TCGA-85-A5B5	T1B	11.4667	N0	STAGE IA	M0	-0.1104
TCGA-22-5471	T2	7.23333	N0	STAGE IB	M0	-0.1104
TCGA-43-8115	T2A	6.06667	N1	STAGE IIA	MX	-0.1104
TCGA-33-4587	T2	6.9	N0	STAGE IB	MX	-0.1106
TCGA-98-7454	T2A	12.7	N0	STAGE IB	M0	-0.1106
TCGA-56-8625	T3	25.5	N1	STAGE IIIA	MX	-0.1111
TCGA-34-5241	T2	5.73333	N0	STAGE IB	M0	-0.1112
TCGA-68-8251	T2A	9.16667	N0	STAGE IB	M0	-0.1113
TCGA-94-8490	T3	27.6	N0	STAGE IIB	M0	-0.1113
TCGA-96-A4JL	T2A	1.86667	N1	STAGE IIA	M0	-0.1113
TCGA-22-5477	T1	4.86667	N0	STAGE IA	M0	-0.1114
TCGA-56-8305	T2A	11.4	N0	STAGE IB	M0	-0.1115
TCGA-66-2783	T2	7.13333	N3	STAGE IIIB	M0	-0.1115
TCGA-63-A5MN	T3	1.16667	N0	STAGE IIB	M0	-0.1116
TCGA-22-4609	T1	5.9	N0	STAGE IA	M0	-0.1119
TCGA-21-5786	T2	11.9333	N0	STAGE IB	M0	-0.1121
TCGA-NC-A5HL	T2B	6	N0	STAGE IIA	M0	-0.1122
TCGA-77-7465	T2A	11.5333	N1	STAGE IIA	M0	-0.1123
TCGA-NK-A5CR	T2	9.3	N0	STAGE IB	MX	-0.1124
TCGA-52-7812	T2	8.73333	N2	STAGE IIA	M0	-0.1124
TCGA-18-3410	T3	10.7333	N0	STAGE IIB	M0	-0.1127
TCGA-63-A5MU	T2B	6.76667	N1	STAGE IIB	M0	-0.1128
TCGA-77-7335	T4	6.83333	N2	STAGE IIIB	M0	-0.1129
TCGA-85-8072	T1A	5.66667	N0	STAGE IA	M0	-0.1131
TCGA-33-A5GW	T1A	5.53333	N1	STAGE IIA	MX	-0.1131
TCGA-94-A5I6	T3	5.03333	N0	STAGE IIB	M0	-0.1134
TCGA-34-5232	T1	5.63333	N1	STAGE IIA	M0	-0.1136
TCGA-66-2795	T4	13.5667	N1	STAGE IIIB	M0	-0.1138
TCGA-18-4721	T1	5.1	N0	STAGE IA	M0	-0.1139
TCGA-85-8481	T3	8.96667	N0	STAGE IIB	M0	-0.114
TCGA-39-5030	T2A	7.06667	N2	STAGE IIIA	M0	-0.1142
TCGA-77-7142	T2	7.93333	N0	STAGE IB	M0	-0.1143
TCGA-66-2744	T2	11.0667	N1	STAGE IIB	M0	-0.1143
TCGA-85-A511	T2B	5.63333	N1	STAGE IIB	M0	-0.1146
TCGA-34-2596	T2	7.23333	N1	STAGE IIB	M0	-0.1147
TCGA-85-7698	T1B	4.06667	N0	STAGE IA	M0	-0.1148
TCGA-34-5929	T2	6.53333	N0	STAGE IB	M0	-0.1148
TCGA-77-7338	T2	3.93333	N0	STAGE IB	M0	-0.1148
TCGA-43-6143	T2	19.8	N0	STAGE IB	M0	-0.1151
TCGA-85-8277	T3	6.9	N1	STAGE IIIA	M0	-0.1153
TCGA-51-4080	T4	8.83333	N1	STAGE IIIB		-0.1153
TCGA-90-A4ED	T2A	53.3667	N0	STAGE IB	MX	-0.1157
TCGA-NC-A5HK	T3	8.43333	N0	STAGE IIB	M0	-0.1158
TCGA-21-1079	T3	47.5667	N0	STAGE IIIA	M0	-0.116
TCGA-56-A4ZK	T2	7	N0	STAGE IB	M0	-0.1161
TCGA-58-A46M	T2B	11.8667	N1	STAGE IIB	M0	-0.1162
TCGA-66-2778	T2	3.76667	N3	STAGE IIIB	M0	-0.1163
TCGA-43-6773	T2	3.93333	N1	STAGE IIB	MX	-0.1168
TCGA-46-3768	T3	11.8	N1	STAGE IIIA	M0	-0.117
TCGA-66-2734	T2	17.0333	N0	STAGE IB	M0	-0.1171
TCGA-21-1081	T2	6.23333	N1	STAGE IIB	M0	-0.1171
TCGA-33-AASB	T2	11.6333	N0	STAGE IB	MX	-0.1172
TCGA-85-8288	T1B	7.13333	N1	STAGE IIA	M0	-0.1172
TCGA-33-A4WN	T2A	5.9	N0	STAGE IB	MX	-0.1173
TCGA-77-8007	T2	2.83333	N1	STAGE IIB	M0	-0.1173
TCGA-O2-A5IB	T3	7.53333	N1	STAGE III	MX	-0.1174
TCGA-94-8491	T2A	16.4667	N1	STAGE IIA	M0	-0.1175
TCGA-18-3406	T1	8.36667	N0	STAGE IA	M0	-0.1176
TCGA-85-A53L	T2B	6.1	N0	STAGE IIA	M0	-0.1178
TCGA-85-8287	T1B	8.06667	N0	STAGE IA	M0	-0.118
TCGA-68-7755	T1B	8.3	N1	STAGE IIA	M0	-0.118
TCGA-56-7580	T2A	8.36667	N0	STAGE IB	M0	-0.1182
TCGA-56-A62T	T2B	15.1667	N0	STAGE IIA	MX	-0.1183
TCGA-NC-A5HF	T4	7.56667	N0	STAGE IIIB	MX	-0.1186
TCGA-77-8140	T2	11.3667	N1	STAGE IIB	M0	-0.1186
TCGA-63-A5MR	T2	5.46667	N0	STAGE IB	M0	-0.1187
TCGA-22-5491	T1A	10.1	N0	STAGE IA	M0	-0.119
TCGA-18-5592	T3	8.93333	N0	STAGE IIB	M0	-0.119
TCGA-85-7843	T2A	7.36667	N1	STAGE IIA	M0	-0.1193
TCGA-43-5670	T2B	8.33333	N0	STAGE IIA	M0	-0.1194
TCGA-66-2786	T1	7.1	N0	STAGE IA	M0	-0.1195
TCGA-60-2703	T2	9.33333	N1	STAGE IIB	M0	-0.1195
TCGA-22-1002	T1	7.1	N0	STAGE IA	M0	-0.1197
TCGA-85-6175	T3	1.2	N0	STAGE IIB	M0	-0.1198
TCGA-34-7107	T2A	15.4	N0	STAGE II	M0	-0.1199
TCGA-66-2794	T4	4.8	N2	STAGE IIIB	M0	-0.12
TCGA-NC-A5HQ	T3	10.2667	N2	STAGE IIIA	M0	-0.1201
TCGA-92-8064	T2B	6.66667	N0	STAGE IB	MX	-0.1203
TCGA-60-2714	T2	26.7333	N1	STAGE IIB	M0	-0.1203
TCGA-77-6844	T3	11.6	N1	STAGE IIIA	M0	-0.1203
TCGA-33-AASD	T1	10.7667	N0	STAGE IA	MX	-0.1205
TCGA-98-8022	T1A	7.46667	N0	STAGE IA	M0	-0.1205
TCGA-39-5039	T2B	5.13333	N0	STAGE IIA	M0	-0.1205
TCGA-56-7579	T3	14.8	N1	STAGE IIIA	M0	-0.1208
TCGA-77-A5GB	T2A	3.73333	NX	STAGE IB	M0	-0.1208
TCGA-LA-A7SW	T3	2.76667	N1	STAGE IIIA	MX	-0.1209
TCGA-77-8130	T2	5.4	N1	STAGE IIB	M0	-0.121
TCGA-56-8503	T3	4.93333	N0	STAGE IIB	M0	-0.1212
TCGA-77-6842	T2	23.7667	N1	STAGE IIB	M0	-0.1212
TCGA-77-A5G3	T2	18.3333	N1	STAGE IIB	M0	-0.1213
TCGA-98-8020	T2	2.96667	N2	STAGE IIIA	M0	-0.1216
TCGA-58-8386	T3	7.76667	NX	STAGE IV	M1	-0.1219
TCGA-33-4582	T1	5.73333	N0	STAGE IA	M0	-0.122
TCGA-90-A59Q	T2A	8.43333	N1	STAGE IIA	MX	-0.122
TCGA-43-6770	T2A	13.4667	N0	STAGE IB	MX	-0.1222
TCGA-18-3411	T2	12.5667	N2	STAGE IIIA	M0	-0.1222
TCGA-56-8626	T1A	7.5	N0	STAGE IA	MX	-0.1223
TCGA-22-5483	T1A	7	N1	STAGE IIA	M0	-0.1225
TCGA-43-8116	T1B	10.8333	N0	STAGE IA	M0	-0.1226
TCGA-37-3789	T2	22.5667	N0	STAGE IB		-0.1226
TCGA-85-A4CN	T2B	5.36667	N1	STAGE IIB	M0	-0.1227
TCGA-66-2791	T2	10.3667	N3	STAGE IIIB	M0	-0.1227
TCGA-18-3415	T2	5.76667	N0	STAGE IB	M0	-0.1228
TCGA-NC-A5HR	T2A	10.1	N1	STAGE IIA	M0	-0.1228
TCGA-77-A5GH	T2A	8.36667	N0	STAGE IB	M0	-0.1229
TCGA-18-3417	T2	8.46667	N1	STAGE IV	M1	-0.1229
TCGA-94-A5I4	T2A	7.2	N1	STAGE IIA	MX	-0.123
TCGA-63-A5M9	T2	3.2	N1	STAGE IIB	M0	-0.1231
TCGA-39-5024	T2A	5.96667	N2	STAGE IIIA	M0	-0.1231
TCGA-43-6647	T2B	9.53333	N1	STAGE IIB	MX	-0.1232
TCGA-85-6560	T1B	13.1667	N1	STAGE IIA	M0	-0.1233
TCGA-56-6545	T2A	9.1	N0	STAGE IB	M0	-0.1234
TCGA-18-3414	T4	11.6	N1	STAGE IV	M1	-0.1234
TCGA-22-1011	T2	3.23333	N0	STAGE IB	M0	-0.1235
TCGA-98-A538	T3	20.1	N0	STAGE IIB	M0	-0.1235
TCGA-63-5128	T2	9.3	N0	STAGE IB	M0	-0.1236
TCGA-22-5474	T2A	2.8	N0	STAGE IB	M0	-0.1236
TCGA-39-5035	T1B	4.56667	N0	STAGE IA	M0	-0.1237
TCGA-77-8133	T1	11.3	N1	STAGE IIA	M0	-0.1237
TCGA-77-7139	T2	10.7	N1	STAGE IIB	M0	-0.1239
TCGA-90-7769	T2B	32.5667	N1	STAGE IIB	MX	-0.1239
TCGA-NK-A5CT	T1	9.86667	N0	STAGE IA	M0	-0.1241
TCGA-66-2781	T2	4.13333	N0	STAGE IB	M0	-0.1241
TCGA-46-3769	T4	27.1333	N0	STAGE IIB	M0	-0.1241
TCGA-63-6202	T2	10.9333	N0	STAGE IIA	M0	-0.1242
TCGA-77-8153	T2	5.03333	N0	STAGE IB	M0	-0.1244
TCGA-56-7582	T2A	10.3333	N0	STAGE IB	M0	-0.1244
TCGA-79-5596	T3	5.9	N1	STAGE IIIA	M0	-0.1244
TCGA-37-4141	T1B	10.5	N0	STAGE IA	M0	-0.1245
TCGA-70-6723	T3	3.5	N0	STAGE IIA	M0	-0.1245
TCGA-66-2782	T3	10.5667	N0	STAGE IIB	M0	-0.1248
TCGA-NK-A5CX	T2B	5.13333	N0	STAGE IIA	MX	-0.125
TCGA-22-5473	T3	22.9333	N0		M0	-0.1253
TCGA-94-A4VJ	T1B	12.4333	N0	STAGE IA	M0	-0.1254
TCGA-34-5239	T4	7.43333	N0	STAGE IIIA	M0	-0.1255
TCGA-77-8144	T2	12.1	N0	STAGE IB	M0	-0.1257
TCGA-34-5928	T2	10.6333	N1	STAGE IIB	M0	-0.1259
TCGA-58-8391	T2	10.2333	N2	STAGE IIIA	M0	-0.1259
TCGA-77-8128	T2	8.9	N2	STAGE IIIA	M0	-0.1259
TCGA-85-8479	T1A	3.23333	N0	STAGE IA	M0	-0.126
TCGA-J1-A4AH	T2B	5.8	N0	STAGE IIA	MX	-0.1261
TCGA-22-5479	T2	15.3667	N0	STAGE IB	M0	-0.1262
TCGA-85-8352	T3	8.33333	N1	STAGE IIIA	M0	-0.1264
TCGA-66-2787	T1	17.9	N0	STAGE IA	M0	-0.1265
TCGA-22-5485	T1A	6.66667	N0	STAGE IA	M0	-0.1266
TCGA-56-8309	T1B	4.26667	N0	STAGE IA	MX	-0.1266
TCGA-51-4081	T2A	6.16667	N1	STAGE IIB	M0	-0.1266
TCGA-85-A50M	T2B	2.36667	N0	STAGE IIA	M0	-0.1267
TCGA-NC-A5HO	T3	7.76667	N1	STAGE IIIA	M0	-0.1269
TCGA-22-5480	T1B	4.7	N0	STAGE IA	M0	-0.127
TCGA-51-4079	T2	12.2333	N0	STAGE IB		-0.1272
TCGA-18-3412	T2	7.63333	N0	STAGE IB	M0	-0.1275
TCGA-60-2704	T2	5.63333	N1	STAGE IIB	M0	-0.1278
TCGA-77-7140	T2	11.2333	N1	STAGE IIB	M0	-0.1279
TCGA-60-2707	T2	3.1	N0	STAGE IB	M0	-0.1281
TCGA-56-5897	T1B	2.86667	N0	STAGE IA	MX	-0.1282
TCGA-58-8387	T2B	4.96667	N0	STAGE IIA	M0	-0.1282
TCGA-43-2581	T3	27.6333	N1	STAGE IIIA	M0	-0.1282
TCGA-66-2765	T2	2.9	N0	STAGE IB	M0	-0.1283
TCGA-33-4586	T2	10.5	N2	STAGE IIIA	M0	-0.1285
TCGA-85-7710	T1B	12.0667	N0	STAGE IA	M0	-0.1287
TCGA-52-7811	T2	4.66667	N0	STAGE IB	M0	-0.1287
TCGA-66-2770	T2	6.83333	N0	STAGE IB	M0	-0.1288
TCGA-77-8009	T2	5.26667	N1	STAGE IIB	M0	-0.1288
TCGA-98-8023	T3	5.7	N1	STAGE IIIA	M0	-0.1288
TCGA-92-7341	T2A	9.83333	N0	STAGE IB	MX	-0.1289
TCGA-34-5236	T3	6.33333	N0	STAGE IIB	M0	-0.1289
TCGA-22-0944		3.6				-0.1293
TCGA-39-5040	T2A	14.4667	N2	STAGE IIIA	M0	-0.1295
TCGA-18-3408	T2	3.3	N0	STAGE IB	M0	-0.1298
TCGA-63-7021	T1	8.16667	N0	STAGE IA	M0	-0.13
TCGA-21-5783	T2	12.5	N0	STAGE IB	M0	-0.13
TCGA-60-2720	T2	13.1667	N0	STAGE IB	M0	-0.1303
TCGA-43-6771	T2	12.4	N0	STAGE IB	MX	-0.1304
TCGA-85-8354	T2A	6.13333	N0	STAGE IB	M0	-0.1308
TCGA-37-3783	T3	10.9333	N2	STAGE IIIA	M0	-0.1308
TCGA-98-A539	T3	5.5	N0	STAGE IIB	M0	-0.1314
TCGA-85-A4QQ	T2A	9.23333	N0	STAGE IB	M0	-0.1316
TCGA-63-A5MM	T2	35.7333	N1	STAGE IIB	M0	-0.1316
TCGA-66-2800	T4	5.86667	N0	STAGE IIIB	M0	-0.1317
TCGA-43-A474	T2B	10.9	N0	STAGE IIA	M0	-0.132
TCGA-66-2785	T2	34.4667	N0	STAGE IB	M0	-0.1321
TCGA-21-1080	T2	30.3667	N0	STAGE IB	M0	-0.1322
TCGA-77-7463	T2	11.9333	N0	STAGE IB	M0	-0.1322
TCGA-66-2767	T2	9.9	N3	STAGE IIIB	M0	-0.1325
TCGA-66-2780	T2	4.1	N0	STAGE IB	M0	-0.1327
TCGA-60-2722	T2	9.43333	N1	STAGE IIB	M0	-0.1329
TCGA-77-7337	T2	10.1	N1	STAGE IIB	M0	-0.133
TCGA-94-7557	T2	2.76667	N0	STAGE IB	M0	-0.1333
TCGA-22-4604	T2A	7.56667	N1	STAGE IIA	M0	-0.1334
TCGA-70-6722	T3	9.26667	N1	STAGE IIIA	M0	-0.1341
TCGA-33-AASL	T1	9.2	N0	STAGE IA	MX	-0.1372
TCGA-33-4583	T1	17.1667	N0	STAGE IA	M0	-0.1372
TCGA-18-3407	T2	10	N0	STAGE IB	M0	-0.1372
TCGA-33-4566	T2	39.9667	N0	STAGE IB	M0	-0.1372
TCGA-66-2727	T2	9.96667	N0	STAGE IB	M0	-0.1372
TCGA-O2-A52N	T2	15.1333	N0	STAGE I	MX	-0.1372
TCGA-56-8504	T2A	14.3333	N0	STAGE IB	MX	-0.1372
TCGA-NC-A5HP	T2A	11.4	N0	STAGE IV	M1B	-0.1372
TCGA-85-A4PA	T2A	0.233333	N0	STAGE IB	M0	-0.1372
TCGA-85-8666	T2A	7.03333	N0	STAGE IB	M0	-0.1372
TCGA-56-8201	T3	4.96667	N0	STAGE IIB	MX	-0.1372
TCGA-63-A5MT	T3	6.93333	N0	STAGE IIB	M0	-0.1372
TCGA-92-8065	T3	7.8	N0	STAGE IIB	MX	-0.1372
TCGA-18-3416	T2	19.3	N1	STAGE IIB	M0	-0.1372
TCGA-33-4589	T2	3.4	N1	STAGE IIB	M0	-0.1372
TCGA-66-2742	T2	7.16667	N1	STAGE IV	M1	-0.1372
TCGA-39-5016	T2A	10.5333	N1	STAGE IIA	M0	-0.1372
TCGA-77-A5GF	T2A	3.73333	N1	STAGE IIA	M0	-0.1372
TCGA-NC-A5HN	T2A	17.0333	N1	STAGE IIA	M0	-0.1372
TCGA-21-5787	T2	12.6	N2	STAGE IIIA	M0	-0.1372
TCGA-NC-A5HG	T2	17.5	N2	STAGE IIIA	M0	-0.1372
