# Supplementary material for: Dysregulation of the DRAIC/SBK1 Axis Promotes Lung Cancer Progression
Source: Diagnostics (Basel). 2024 Oct 5;14(19):2227. doi: 10.3390/diagnostics14192227 (PMC11475998; doi:10.3390/diagnostics14192227)
Supplement: Supplementary file 1 [file diagnostics-14-02227-s001.zip › Table S2.xlsx]

## Sheet: 1a
Gene	Direction
ABCC6P2	DownBYLossDRAIC
ACSM3	DownBYLossDRAIC
AGBL4	DownBYLossDRAIC
AK9	DownBYLossDRAIC
AKR7L	DownBYLossDRAIC
ANLN	UpBYLossDRAIC
AQP7L	DownBYLossDRAIC
ARIH2OS	DownBYLossDRAIC
ARNTL2	UpBYLossDRAIC
ASCL1	DownBYLossDRAIC
BEND5	DownBYLossDRAIC
C11orf49	DownBYLossDRAIC
C16orf89	DownBYLossDRAIC
C20orf96	DownBYLossDRAIC
C2orf15	DownBYLossDRAIC
C6orf26	DownBYLossDRAIC
C6orf71	DownBYLossDRAIC
C6orf92	DownBYLossDRAIC
CACNA1D	DownBYLossDRAIC
CACNA2D2	DownBYLossDRAIC
CBFA2T2	DownBYLossDRAIC
CCDC121	DownBYLossDRAIC
CCDC30	DownBYLossDRAIC
CDCP1	UpBYLossDRAIC
CES4A	DownBYLossDRAIC
CLCNKB	DownBYLossDRAIC
CYP4B1	DownBYLossDRAIC
DNAJC28	DownBYLossDRAIC
DNALI1	DownBYLossDRAIC
DUSP7	UpBYLossDRAIC
DXO	DownBYLossDRAIC
EFCAB2	DownBYLossDRAIC
ELF4	UpBYLossDRAIC
ERICH5	DownBYLossDRAIC
EXT1	UpBYLossDRAIC
FAM174B	DownBYLossDRAIC
FGFBP1	UpBYLossDRAIC
FKSG80	DownBYLossDRAIC
FLJ10197	DownBYLossDRAIC
FLJ11213	DownBYLossDRAIC
FLJ37453	DownBYLossDRAIC
FOSL1	UpBYLossDRAIC
FOXA1	DownBYLossDRAIC
FYB2	DownBYLossDRAIC
GFRA3	DownBYLossDRAIC
GGT7	DownBYLossDRAIC
GJB1	DownBYLossDRAIC
GLB1L	DownBYLossDRAIC
GNA14	DownBYLossDRAIC
GNA15	UpBYLossDRAIC
HID1	DownBYLossDRAIC
HOOK1	DownBYLossDRAIC
HYKK	DownBYLossDRAIC
IP6K2	DownBYLossDRAIC
KCNJ11	DownBYLossDRAIC
KIAA0319L	DownBYLossDRAIC
KIAA1324	DownBYLossDRAIC
KLC4	DownBYLossDRAIC
KLF15	DownBYLossDRAIC
KLHL32	DownBYLossDRAIC
LINC00261	DownBYLossDRAIC
LINC01091	DownBYLossDRAIC
LRRC27	DownBYLossDRAIC
LRRC8A	UpBYLossDRAIC
LYRM9	DownBYLossDRAIC
MAGIX	DownBYLossDRAIC
MAP10	DownBYLossDRAIC
MECT1	DownBYLossDRAIC
MGC4027	DownBYLossDRAIC
MSANTD3	UpBYLossDRAIC
MTERF2	DownBYLossDRAIC
MTFR1L	DownBYLossDRAIC
NPHP1	DownBYLossDRAIC
NR0B2	DownBYLossDRAIC
NT5E	UpBYLossDRAIC
OAZ2	DownBYLossDRAIC
PDE8B	DownBYLossDRAIC
PLEKHB1	DownBYLossDRAIC
PRNP	UpBYLossDRAIC
PTBP3	UpBYLossDRAIC
PTPN12	UpBYLossDRAIC
PWARSN	DownBYLossDRAIC
PXE	DownBYLossDRAIC
RAB17	DownBYLossDRAIC
RGAG4	DownBYLossDRAIC
RGN	DownBYLossDRAIC
RGS20	UpBYLossDRAIC
RIMKLA	DownBYLossDRAIC
ROM1	DownBYLossDRAIC
RSAD1	DownBYLossDRAIC
SBK1	DownBYLossDRAIC
SCAND2P	DownBYLossDRAIC
SDR39U1	DownBYLossDRAIC
SELENBP1	DownBYLossDRAIC
SGSM1	DownBYLossDRAIC
SH3BGRL2	DownBYLossDRAIC
SLC25A35	DownBYLossDRAIC
SLC35E2B	DownBYLossDRAIC
SLC44A4	DownBYLossDRAIC
SNHG11	DownBYLossDRAIC
SNX1	DownBYLossDRAIC
SPATA6	DownBYLossDRAIC
SULT1A2	DownBYLossDRAIC
SUOX	DownBYLossDRAIC
TCTA	DownBYLossDRAIC
TIGD4	DownBYLossDRAIC
TM7SF2	DownBYLossDRAIC
TMC5	DownBYLossDRAIC
TMEM125	DownBYLossDRAIC
TMEM170B	DownBYLossDRAIC
TOX3	DownBYLossDRAIC
TPM4	UpBYLossDRAIC
TSPYL2	DownBYLossDRAIC
TTC41P	DownBYLossDRAIC
USP30	DownBYLossDRAIC
VWA7	DownBYLossDRAIC
WDR73	DownBYLossDRAIC
ZBED3-AS1	DownBYLossDRAIC
ZC2HC1C	DownBYLossDRAIC
ZCCHC6	UpBYLossDRAIC
ZNF205-AS1	DownBYLossDRAIC
ZNF396	DownBYLossDRAIC
ZNF444	DownBYLossDRAIC
ZSCAN16	DownBYLossDRAIC
ZSCAN2	DownBYLossDRAIC

## Sheet: 1a LUSC
Gene	beta	HR (95% CI)	log.test	p.value
POLR2J4	-0.38	0.68 (0.52-0.9)	7.4	0.00641
DRAIC	-0.41	0.66 (0.5-0.87)	8.9	0.0028
SPATA8	0.37	1.5 (1.1-1.9)	7.3	0.00691
DSCR9	-0.35	0.7 (0.54-0.93)	6.3	0.0118
FLJ36000	0.36	1.4 (1.1-1.9)	6.4	0.0115
LINC01091	0.39	1.5 (1.1-1.9)	7.9	0.00494
LINC00667	-0.43	0.65 (0.49-0.85)	9.7	0.00189
LOC100130691	-0.38	0.68 (0.52-0.89)	7.7	0.00564

## Sheet: 1b LUAD
Gene	beta	HR (95% CI)	log.test	p.value
LINC00667	-0.17	0.84 (0.63-1.1)	1.4	0.239
DRAIC	-0.41	0.66 (0.49-0.89)	7.7	0.00553
POLR2J4	0.042	1 (0.78-1.4)	0.078	0.78
DSCR9	0.042	1 (0.78-1.4)	0.081	0.776
LINC01091	-0.3	0.74 (0.55-0.99)	4.2	0.0399
SPATA8	0.066	1.1 (0.8-1.4)	0.19	0.659
